# Supplementary material for: Protective Effects of Momordica charantia Extract on Dexamethasone-Induced Sarcopenic Changes in C2C12 Cells: Integrated Network Pharmacology and Experimental Validation
Source: Pharmaceuticals (Basel). 2026 Jun 4;19(6):893. doi: 10.3390/ph19060893 (PMC13304634; doi:10.3390/ph19060893)
Supplement: Supplementary file 1 [file pharmaceuticals-19-00893-s001.zip]

Archive with 1 entries (1 files):
- pharmaceuticals-4285321-supplementary.pdf
